# Supplementary material for: Hair Cortisol and Perceived Stress—Predictors for the Onset of Tics? A European Longitudinal Study on High-Risk Children
Source: Biomedicines. 2023 May 27;11(6):1561. doi: 10.3390/biomedicines11061561 (PMC10295562; doi:10.3390/biomedicines11061561)
Supplement: Supplementary file 1 [file biomedicines-11-01561-s001.zip]

Archive with 1 entries (1 files):
- biomedicines-2271929-supplementary.pdf
